# Supplementary material for: ATR-FTIR-MIR Spectrometry and Pattern Recognition of Bioactive Volatiles in Oily versus Microencapsulated Food Supplements: Authenticity, Quality, and Stability
Source: Molecules. 2021 Aug 10;26(16):4837. doi: 10.3390/molecules26164837 (PMC8401874; doi:10.3390/molecules26164837)
Supplement: Supplementary file 1 [file molecules-26-04837-s001.zip]

Archive with 5 entries (5 files):
- Figure S1.pdf
- Figure S2.pdf
- Tables S1-S3.pdf
- Tables S4-S6 Biomicin in Fructose .pdf
- Tables S7-S9 Biomicin in Maltodextrin .pdf
